# Supplementary material for: Ouabain Reverts CUS-Induced Disruption of the HPA Axis and Avoids Long-Term Spatial Memory Deficits
Source: Biomedicines. 2023 Apr 14;11(4):1177. doi: 10.3390/biomedicines11041177 (PMC10135583; doi:10.3390/biomedicines11041177)
Supplement: Supplementary file 1 [file biomedicines-11-01177-s001.zip]

Archive with 1 entries (1 files):
- biomedicines-2247828-supplementary.pdf
